# Supplementary material for: Efficient, Recyclable, and Heterogeneous Base Nanocatalyst for Thiazoles with a Chitosan-Capped Calcium Oxide Nanocomposite
Source: Polymers (Basel). 2022 Aug 17;14(16):3347. doi: 10.3390/polym14163347 (PMC9416520; doi:10.3390/polym14163347)
Supplement: Supplementary file 1 [file polymers-14-03347-s001.zip]

Archive with 1 entries (1 files):
- polymers-1804124-supplementary.pdf
